# Supplementary material for: Genetic Analysis of the Functions and Interactions of Components of the LevQRST Signal Transduction Complex of Streptococcus mutans
Source: PLoS One. 2011 Feb 22;6(2):e17335. doi: 10.1371/journal.pone.0017335 (PMC3043104; doi:10.1371/journal.pone.0017335)
Supplement: Table S1 — GPS linker-scanning mutants used in this study. (XLS) [file pone.0017335.s008.xls]

## Sheet: Sheet1
Strain name	Nature of mutation
levQ/BSCZ/QLS..
QLS2	(CLNNI) inserted after LevQI426
QLS5	(CLNKI) inserted after LevQI430
QLS6	(CLNTK) inserted after LevQK391
QLS7	(CLNTK) inserted after LevQK412
QLS12	(KCLNT) inserted after LevQT411
QLS17	(VFKQK) inserted after LevQK389
QLS22	(LFKHK) inserted after LevQK395
QLS26	(CLNTK) inserted after LevQK326
QLS30	stop codon inserted after LevQS314
QLS35	(VFKHF) inserted after LevQF261
QLS36	(LFKHH) inserted after LevQH69
QLS43	(LFKHI) inserted after LevQI402
QLS46	(CLNNY) inserted after LevQY254
QLS48	(CLNKF) inserted after LevQF331
QLS50	stop codon inserted after LevQT313
QLS55	(CLNNV) inserted after LevQV74
QLS62	(MFKHL) inserted after LevQL250
QLS75	(MFKQD) inserted after LevQD194
levS/BSCZ/SLS..
SLS6	(LFKQL) inserted after LevSL142
SLS10	(LFKHK) inserted after LevSK333
SLS15	(MKFQV) inserted after LevSV271
SLS16	(CLNIF) inserted after LevSF64
SLS19	(VFKQH) inserted after LevSH369
SLS20	(ALFKH) inserted after LevSH371
SLS21	(CLNKL) inserted after LevSL220
SLS23	(CLNIY) inserted after LevSY385
SLS25	(CLNTN) inserted after LevSN227
SLS26	(VFKHL) inserted after LevSL257
SLS45	(VFKHF) inserted after LevSF421
SLS46	(VFKHP) inserted after LevSP59
SLS50	(CLNNN) inserted after LevSN114
SLS51	stop codon inserted after LevSL312
SLS56	(CLNTP) inserted after LevSP59
SLS59	(CLNND) inserted after LevSD341
SLS62	(LFKQA) inserted after LevSA58
SLS65	(VFKHL) inserted after LevSL202
levTM1stop/PlevD-cat/TLS..
TLS3	(MFKQL) inserted after LevTL17
TLS5	stop codon inserted after LevTV92
TLS7	(CLNIF) inserted after LevTF87
TLS8	(VFKHL) inserted after LevTL10
TLS9	(MFKQE) inserted after LevTE90
TLS10	stop codon inserted after LevTN62
TLS11	(VFKHK) inserted after LevTK89
TLS13	(VFKQN) inserted after LevTN60
TLS14	stop codon inserted after LevTN106
TLS15	(LFKHF) inserted after LevTF32
TLS17	stop codon inserted after LevTL10
TLS18	stop codon inserted after LevTI88
TLS20	stop codon inserted after LevTL53
TLS22	stop codon inserted after LevTY249
TLS24	stop codon inserted after LevTI134
TLS26	(MFKQM) inserted after LevTM45
TLS27	stop codon inserted after LevTI18
TLS32	(LFKHL) inserted after LevTL13
TLS33	(MFKHL) inserted after LevTL53
TLS35	(CLNIF) inserted after LevTF14
TLS36	(CLNIN) inserted after LevTN54
TLS40	(LFKQK) inserted after LevTK79
TLS44	(KCLNR) inserted after LevTR115
TLS48	stop codon inserted after LevTD101
TLS51	(MFKHI) inserted after LevTI97
TLS59	(CLNKE) inserted after LevTE152
TLS66	(CLNTI) inserted after LevTI134
TLS72	stop codon inserted after LevTA269
TLS74	(CFKHL) inserted after LevTL234
TLS78	(CLNIL) inserted after LevTL165
TLS85	stop codon inserted after LevTN135
TLS86	(CLNIN) inserted after LevTN135
TLS87	(CLNID) inserted after LevTD93
TLS88	(NCLNI) inserted after LevTI134
TLSM1	(RCLNK) inserted after LevTK112
TLSM2	(CLNIV) inserted after LevTV139
TLSM3	(VFKQQ) inserted after LevTQ117
