# Supplementary material for: Genetic Analysis of the Functions and Interactions of Components of the LevQRST Signal Transduction Complex of Streptococcus mutans
Source: PLoS One. 2011 Feb 22;6(2):e17335. doi: 10.1371/journal.pone.0017335 (PMC3043104; doi:10.1371/journal.pone.0017335)
Supplement: Table S2 — MAMA primers used in this study. (XLS) [file pone.0017335.s009.xls]

## Sheet: Sheet1
Primer name	Primer sequence	Purpose
levTM1stop-3'MAMA	5'- GCT AGA GAC TTC ACT AAA CTC TGT ATT TAC A -3'	levTM1stop detection
levQE170A-3'MAMA	5'- GAA GAG TTT GGT AAC TCT ATT CTC T -3'	levQE170A detection
levQF292S-5'MAMA	5'- CTT ATC ATG TTG CAA AAT ACT CTT CGT T -3'	levQF292S detection
levTC12A-3'MAMA	5'- GAC TTG AAA TAA TTA GCA CAA CAA AAA TGC -3'	levTC12A detection
levTC149A-3'MAMA	5'- CCT TTT TGT TTT CGT ATC AAT TCT TGA GGA C -3'	levTC149A detection
levQC161A-3'MAMA	5'- CCC TCT TTT TTT AAG AGA TCA TTA TTG AAG C -3'	levQC161A detection
levQC188A-5'MAMA	5'- CAT GGA CCT TAA ACG ATT TTT ATA GTA ATT -3'	levQC188A detection
levQC296A-3'MAMA	5'- GTA TTT GGT TTT TGT GAA GGC ATT TCA AGA C -3'	levQC296A detection
levQC336A-5'MAMA	5'- ATT AGC TTG GGA GTT TCT TAA ACT TTA AT -3'	levQC336A detection
levQ-LS-261-3'MAMA	5'- GGA TAA AAA CCA ACC TTA CCC TCA TCA AAG TC -3'	levQLS35 detection
levQ-LS-254-3'MAMA	5'- TCA TCA AAA TCT TTA AGA GTA ACA TTA TAA CTA -3'	levQLS46 detection
levS-LS-202-3'MAMA	5'- CTA CTG AAT ACA TGA TAT AAG CCA CTA TAG -3'	levSLS65 detection
Red letters indicate mutations introduced into the primer sequences.
